# Supplementary material for: Epidemiology and transmission characteristics of early COVID-19 cases, 20 January–19 March 2020, in Bavaria, Germany
Source: Epidemiol Infect. 2021 Mar 2;149:e65. doi: 10.1017/S0950268821000510 (PMC7985897; doi:10.1017/S0950268821000510)
Supplement: Supplementary file 1 [file S0950268821000510sup001.zip]

Archive with 4 entries (4 files):
- Incubation_period_Bavaria.csv
- Script_Early_epi_COVID19_public.R
- Serial_interval_Bavaria.csv
- supplement.docx
