# Supplementary material for: Epidemiology and transmission characteristics of early COVID-19 cases, 20 January–19 March 2020, in Bavaria, Germany
Source: Epidemiol Infect. 2021 Mar 2;149:e65. doi: 10.1017/S0950268821000510 (PMC7985897; doi:10.1017/S0950268821000510)
Supplement: Supplementary file 1 [file S0950268821000510sup001.zip › Incubation_period_Bavaria.csv]

id	left_expo2	right_expo2	date_of_onset	incu_import	age	sex
1	24.02.2020	02.03.2020	08.03.2020	Italien	29	m
2	05.03.2020	08.03.2020	11.03.2020	Italien	78	w
3	28.02.2020	01.03.2020	05.03.2020	Österreich	38	m
4	29.02.2020	04.03.2020	10.03.2020	Österreich	28	w
5	07.03.2020	09.03.2020	10.03.2020	Österreich	37	w
6	06.03.2020	08.03.2020	10.03.2020	Österreich	34	m
7	23.02.2020	27.02.2020	29.02.2020	Italien	48	m
8	01.02.2020	13.03.2020	15.03.2020	Österreich	42	m
9	06.03.2020	13.03.2020	13.03.2020	Österreich	80	m
10	22.02.2020	29.02.2020	03.03.2020	Italien	46	m
11	22.02.2020	25.02.2020	05.03.2020	Italien	42	w
12	04.03.2020	07.03.2020	07.03.2020	Österreich	57	w
13	22.02.2020	26.02.2020	28.02.2020	Italien	59	m
14	12.03.2020	14.03.2020	14.03.2020	Italien	34	w
15	05.03.2020	08.03.2020	08.03.2020	Österreich	54	m
16	01.03.2020	04.03.2020	06.03.2020	Italien	57	m
17	26.02.2020	28.02.2020	02.03.2020	Italien	47	w
18	28.02.2020	02.03.2020	06.03.2020	Spanien	55	w
19	28.02.2020	01.03.2020	02.03.2020	Italien	50	m
20	29.02.2020	07.03.2020	08.03.2020	Italien	35	w
21	11.03.2020	14.03.2020	15.03.2020	Österreich	29	m
22	06.03.2020	09.03.2020	11.03.2020	Österreich	25	w
23	08.03.2020	11.03.2020	12.03.2020	Österreich	76	m
24	29.02.2020	07.03.2020	12.03.2020	Österreich	54	m
25	07.03.2020	12.03.2020	12.03.2020	Italien	54	m
26	07.03.2020	08.03.2020	09.03.2020	Österreich	27	m
27	01.03.2020	07.03.2020	14.03.2020	Italien	69	w
28	07.03.2020	13.03.2020	13.03.2020	Österreich	47	w
29	23.02.2020	01.03.2020	01.03.2020	Italien	53	w
30	28.02.2020	01.03.2020	08.03.2020	Italien	30	m
31	08.03.2020	10.03.2020	10.03.2020	Italien	61	m
32	22.02.2020	29.02.2020	06.03.2020	Spanien	57	w
33	07.03.2020	14.03.2020	15.03.2020	Österreich	38	w
34	01.03.2020	08.03.2020	11.03.2020	Italien	58	w
36	23.02.2020	28.02.2020	01.03.2020	Italien	56	w
37	07.03.2020	08.03.2020	13.03.2020	Österreich	57	m
38	04.03.2020	07.03.2020	07.03.2020	Österreich	47	w
39	01.03.2020	06.03.2020	07.03.2020	Italien	57	m
40	01.03.2020	07.03.2020	09.03.2020	Italien	56	w
41	22.02.2020	29.02.2020	02.03.2020	Italien	53	m
42	21.02.2020	23.02.2020	27.02.2020	Spanien	36	m
43	03.02.2020	29.02.2020	29.02.2020	Spanien	40	w
44	22.02.2020	29.02.2020	29.02.2020	Italien	48	m
45	22.02.2020	22.02.2020	05.03.2020	Italien	30	w
46	06.03.2020	08.03.2020	09.03.2020	Österreich	27	w
47	22.02.2020	04.03.2020	04.03.2020	Italien	13	m
48	25.02.2020	01.03.2020	12.03.2020	Österreich	58	w
49	23.02.2020	29.02.2020	09.03.2020	Italien	41	w
50	23.02.2020	14.03.2020	19.03.2020	Spanien	49	m
51	08.03.2020	11.03.2020	14.03.2020	Österreich	50	m
52	01.03.2020	07.03.2020	10.03.2020	Italien	70	m
53	27.02.2020	02.03.2020	09.03.2020	Italien	30	w
54	01.03.2020	05.03.2020	12.03.2020	Nordrhein-Westfalen	21	w
55	26.02.2020	28.02.2020	06.03.2020	Italien	54	m
56	11.03.2020	12.03.2020	18.03.2020	Österreich	49	w
57	04.03.2020	08.03.2020	14.03.2020	Österreich	57	m
58	22.02.2020	29.02.2020	29.02.2020	Italien	17	m
59	07.03.2020	11.03.2020	12.03.2020	Österreich	48	w
60	22.02.2020	28.02.2020	29.02.2020	Italien	26	m
61	28.02.2020	01.03.2020	02.03.2020	Italien	52	m
62	07.03.2020	13.03.2020	16.03.2020	Österreich	48	m
63	29.02.2020	07.03.2020	08.03.2020	Italien	26	m
64	06.03.2020	08.03.2020	09.03.2020	Österreich	46	m
65	22.02.2020	29.02.2020	09.03.2020	Italien	15	w
66	25.02.2020	29.02.2020	02.03.2020	Italien	57	w
67	12.03.2020	15.03.2020	15.03.2020	Österreich	30	m
68	23.02.2020	02.03.2020	02.03.2020	Italien	48	w
69	23.02.2020	01.03.2020	05.03.2020	Italien	18	w
70	05.03.2020	08.03.2020	10.03.2020	Österreich	48	m
71	29.02.2020	04.03.2020	06.03.2020	Österreich	49	m
72	07.03.2020	07.03.2020	11.03.2020	Österreich	39	m
73	06.03.2020	08.03.2020	12.03.2020	Österreich	54	m
74	29.02.2020	07.03.2020	08.03.2020	Italien	26	w
75	02.03.2020	06.03.2020	11.03.2020	Österreich	40	w
76	01.03.2020	08.03.2020	11.03.2020	Italien	25	m
77	27.02.2020	02.03.2020	10.03.2020	Italien	34	m
78	23.02.2020	25.02.2020	11.03.2020	Italien	21	w
79	07.03.2020	13.03.2020	15.03.2020	Österreich	54	m
80	29.02.2020	07.03.2020	09.03.2020	Österreich	68	m
81	01.03.2020	07.03.2020	10.03.2020	Österreich	52	w
82	25.02.2020	01.03.2020	16.03.2020	Österreich	58	m
83	04.03.2020	07.03.2020	10.03.2020	Österreich	46	m
84	05.03.2020	08.03.2020	09.03.2020	Österreich	52	m
85	06.03.2020	12.03.2020	14.03.2020	Österreich	60	w
86	05.03.2020	08.03.2020	12.03.2020	Spanien	52	w
87	01.03.2020	05.03.2020	09.03.2020	Italien	26	w
88	23.02.2020	29.02.2020	07.03.2020	Italien	42	w
89	10.03.2020	16.03.2020	16.03.2020	Österreich	49	w
90	23.02.2020	24.02.2020	24.02.2020	Italien	12	m
91	01.03.2020	07.03.2020	10.03.2020	Italien	60	w
92	22.02.2020	29.02.2020	06.03.2020	Italien	44	m
93	13.03.2020	15.03.2020	16.03.2020	Österreich	53	w
94	26.02.2020	03.03.2020	03.03.2020	Italien	14	w
95	29.02.2020	07.03.2020	07.03.2020	Italien	58	w
96	07.03.2020	08.03.2020	10.03.2020	Österreich	36	w
97	13.03.2020	15.03.2020	16.03.2020	Österreich	25	m
98	06.03.2020	07.03.2020	08.03.2020	Österreich	26	w
99	01.02.2020	23.02.2020	24.02.2020	Iran	30	m
100	26.02.2020	29.02.2020	03.03.2020	Italien	41	m
101	22.02.2020	29.02.2020	03.03.2020	Italien	49	m
102	08.03.2020	13.03.2020	13.03.2020	Österreich	27	w
104	11.03.2020	13.03.2020	14.03.2020	Österreich	55	m
105	07.03.2020	11.03.2020	14.03.2020	Österreich	32	m
106	22.02.2020	29.02.2020	09.03.2020	Italien	29	m
107	07.03.2020	11.03.2020	13.03.2020	Österreich	69	w
108	04.03.2020	09.03.2020	09.03.2020	Italien	65	m
109	12.03.2020	13.03.2020	15.03.2020	Österreich	54	m
110	07.03.2020	11.03.2020	11.03.2020	Österreich	53	w
111	06.03.2020	07.03.2020	14.03.2020	Österreich	25	w
112	24.02.2020	29.02.2020	09.03.2020	Italien	48	w
113	07.03.2020	12.03.2020	17.03.2020	Österreich	49	w
114	01.03.2020	09.03.2020	13.03.2020	Italien	63	w
115	06.03.2020	13.03.2020	13.03.2020	Österreich	71	w
116	05.02.2020	26.02.2020	26.02.2020	Iran	39	w
117	08.03.2020	11.03.2020	11.03.2020	Österreich	50	m
118	06.03.2020	11.03.2020	11.03.2020	Österreich	27	w
119	03.03.2020	09.03.2020	12.03.2020	Österreich	37	m
120	07.03.2020	11.03.2020	14.03.2020	Italien	56	w
121	29.02.2020	05.03.2020	06.03.2020	Italien	56	m
122	07.03.2020	11.03.2020	12.03.2020	Österreich	53	w
123	22.02.2020	26.02.2020	08.03.2020	Italien	47	m
124	01.03.2020	07.03.2020	09.03.2020	Italien	55	m
125	07.03.2020	11.03.2020	11.03.2020	Österreich	38	w
126	22.02.2020	29.02.2020	02.03.2020	Italien	16	w
127	05.03.2020	08.03.2020	10.03.2020	Österreich	52	m
128	22.02.2020	29.02.2020	01.03.2020	Italien	53	w
129	09.03.2020	11.03.2020	16.03.2020	Österreich	59	m
130	05.03.2020	08.03.2020	14.03.2020	Österreich	26	m
131	23.02.2020	28.02.2020	08.03.2020	Italien	37	w
132	09.03.2020	13.03.2020	13.03.2020	Österreich	33	w
133	02.03.2020	09.03.2020	14.03.2020	Spanien	14	w
134	01.03.2020	05.03.2020	05.03.2020	Italien	35	w
135	08.03.2020	11.03.2020	13.03.2020	Österreich	48	m
136	07.03.2020	11.03.2020	12.03.2020	Österreich	50	w
137	04.03.2020	07.03.2020	09.03.2020	Österreich	53	m
138	07.03.2020	08.03.2020	15.03.2020	Österreich	63	m
139	29.02.2020	08.03.2020	09.03.2020	Italien	41	w
140	07.03.2020	12.03.2020	13.03.2020	Österreich	61	m
141	22.02.2020	29.02.2020	07.03.2020	Spanien	51	m
142	22.02.2020	29.02.2020	29.02.2020	Italien	18	w
143	07.03.2020	07.03.2020	12.03.2020	Österreich	35	m
144	22.02.2020	26.02.2020	29.02.2020	Österreich	47	m
145	08.03.2020	10.03.2020	11.03.2020	Österreich	22	w
146	27.02.2020	28.02.2020	03.03.2020	Nordrhein-Westfalen	27	w
147	03.03.2020	08.03.2020	08.03.2020	Italien	83	m
148	08.03.2020	14.03.2020	15.03.2020	Österreich	46	m
149	08.03.2020	13.03.2020	16.03.2020	Österreich	38	m
150	22.02.2020	29.02.2020	02.03.2020	Italien	26	m
151	04.03.2020	08.03.2020	09.03.2020	Österreich	28	m
152	22.02.2020	01.03.2020	01.03.2020	Italien	42	w
154	01.03.2020	07.03.2020	07.03.2020	Italien	24	w
155	05.03.2020	08.03.2020	12.03.2020	Österreich	29	m
156	01.03.2020	09.03.2020	10.03.2020	Italien	64	m
157	23.02.2020	26.02.2020	07.03.2020	Italien	12	m
158	09.03.2020	11.03.2020	11.03.2020	Österreich	54	w
159	05.03.2020	08.03.2020	10.03.2020	Österreich	34	m
160	07.03.2020	11.03.2020	13.03.2020	Österreich	51	m
161	04.03.2020	07.03.2020	07.03.2020	Österreich	55	w
162	09.03.2020	10.03.2020	15.03.2020	Österreich	28	m
163	08.02.2020	10.02.2020	20.02.2020	Italien	46	m
164	04.03.2020	07.03.2020	07.03.2020	Italien	46	m
165	05.03.2020	08.03.2020	09.03.2020	Österreich	46	m
166	06.03.2020	08.03.2020	10.03.2020	Österreich	29	m
167	22.02.2020	29.02.2020	02.03.2020	Italien	48	m
168	09.03.2020	11.03.2020	11.03.2020	Österreich	64	m
169	08.03.2020	13.03.2020	13.03.2020	Österreich	53	m
170	22.02.2020	29.02.2020	07.03.2020	Italien	49	m
171	09.03.2020	12.03.2020	13.03.2020	Österreich	47	m
172	05.03.2020	08.03.2020	09.03.2020	Österreich	31	m
173	02.03.2020	07.03.2020	07.03.2020	Österreich	17	m
174	10.03.2020	13.03.2020	13.03.2020	Österreich	46	w
175	01.03.2020	06.03.2020	06.03.2020	Österreich	63	m
176	05.03.2020	08.03.2020	08.03.2020	Österreich	58	m
177	01.03.2020	07.03.2020	07.03.2020	Österreich	53	m
178	24.02.2020	28.02.2020	02.03.2020	Italien	48	m
179	06.03.2020	08.03.2020	14.03.2020	Österreich	42	w
180	24.02.2020	01.03.2020	01.03.2020	Österreich	51	m
181	07.03.2020	11.03.2020	11.03.2020	Österreich	60	w
182	07.03.2020	11.03.2020	11.03.2020	Österreich	45	w
183	26.02.2020	02.03.2020	02.03.2020	Italien	53	m
184	07.03.2020	10.03.2020	12.03.2020	Österreich	55	w
185	13.02.2020	24.02.2020	25.02.2020	Italien	54	w
186	04.03.2020	07.03.2020	09.03.2020	Österreich	42	m
187	06.03.2020	13.03.2020	15.03.2020	Österreich	42	w
188	26.02.2020	01.03.2020	02.03.2020	Italien	28	m
189	06.03.2020	11.03.2020	14.03.2020	Österreich	51	m
190	29.02.2020	06.03.2020	06.03.2020	Österreich	58	m
191	14.03.2020	15.03.2020	17.03.2020	Italien	34	m
192	29.02.2020	05.03.2020	06.03.2020	Italien	52	w
193	03.03.2020	07.03.2020	08.03.2020	Österreich	55	m
194	11.03.2020	13.03.2020	14.03.2020	Österreich	56	m
195	24.02.2020	10.03.2020	10.03.2020	Italien	55	m
196	06.03.2020	08.03.2020	10.03.2020	Österreich	44	m
197	06.03.2020	10.03.2020	12.03.2020	Österreich	33	m
198	23.02.2020	14.03.2020	16.03.2020	Spanien	48	w
199	22.02.2020	05.03.2020	05.03.2020	Italien	48	w
200	04.03.2020	07.03.2020	08.03.2020	Österreich	57	m
201	07.03.2020	11.03.2020	11.03.2020	Österreich	47	w
202	01.02.2020	01.03.2020	04.03.2020	Italien	27	m
203	07.03.2020	10.03.2020	12.03.2020	Österreich	38	m
205	02.03.2020	06.03.2020	08.03.2020	Italien	62	m
206	01.02.2020	08.03.2020	08.03.2020	Italien	59	w
207	22.02.2020	29.02.2020	02.03.2020	Italien	51	w
208	05.03.2020	08.03.2020	10.03.2020	Österreich	40	m
209	04.03.2020	08.03.2020	16.03.2020	Italien	40	m
210	05.03.2020	08.03.2020	09.03.2020	Österreich	45	w
211	01.02.2020	13.03.2020	13.03.2020	Österreich	21	w
212	11.03.2020	13.03.2020	14.03.2020	Österreich	23	w
213	09.03.2020	11.03.2020	12.03.2020	Österreich	22	w
214	08.03.2020	11.03.2020	15.03.2020	Österreich	56	m
215	21.02.2020	29.02.2020	05.03.2020	Italien	40	m
216	05.03.2020	08.03.2020	09.03.2020	Österreich	41	m
217	24.02.2020	29.02.2020	08.03.2020	Italien	51	m
218	21.02.2020	23.02.2020	09.03.2020	Österreich	43	m
219	29.02.2020	04.03.2020	06.03.2020	Italien	28	m
220	24.02.2020	28.02.2020	28.02.2020	Italien	56	m
221	04.03.2020	09.03.2020	12.03.2020	Österreich	47	w
222	28.02.2020	02.03.2020	04.03.2020	Italien	49	w
223	06.03.2020	09.03.2020	09.03.2020	Italien	47	w
224	22.02.2020	29.02.2020	04.03.2020	Italien	10	m
225	29.02.2020	04.03.2020	06.03.2020	Österreich	41	m
226	22.02.2020	01.03.2020	01.03.2020	Italien	12	m
227	29.02.2020	07.03.2020	07.03.2020	Italien	49	m
228	05.03.2020	08.03.2020	10.03.2020	Österreich	52	m
229	11.03.2020	13.03.2020	13.03.2020	Österreich	33	w
230	01.03.2020	05.03.2020	10.03.2020	Österreich	60	w
231	07.03.2020	11.03.2020	12.03.2020	Österreich	29	w
232	23.02.2020	27.02.2020	04.03.2020	Italien	56	m
233	10.03.2020	13.03.2020	13.03.2020	Österreich	54	m
234	26.02.2020	01.03.2020	03.03.2020	Italien	46	m
235	11.03.2020	13.03.2020	14.03.2020	Österreich	51	m
236	06.03.2020	12.03.2020	12.03.2020	Österreich	56	m
237	22.02.2020	28.02.2020	29.02.2020	Italien	42	w
238	02.03.2020	08.03.2020	08.03.2020	Italien	23	m
239	07.03.2020	11.03.2020	11.03.2020	Österreich	28	w
240	01.02.2020	13.03.2020	13.03.2020	Österreich	26	m
241	05.03.2020	07.03.2020	09.03.2020	Österreich	37	w
242	06.03.2020	09.03.2020	10.03.2020	Österreich	49	w
243	28.02.2020	01.03.2020	03.03.2020	Italien	23	w
244	11.03.2020	15.03.2020	17.03.2020	Österreich	32	m
245	03.03.2020	11.03.2020	13.03.2020	Österreich	62	m
246	22.02.2020	27.02.2020	29.02.2020	Italien	18	w
247	09.03.2020	13.03.2020	13.03.2020	Österreich	60	m
248	07.03.2020	11.03.2020	12.03.2020	Österreich	61	m
249	03.03.2020	07.03.2020	09.03.2020	Österreich	51	m
250	07.03.2020	07.03.2020	14.03.2020	Österreich	32	m
251	26.02.2020	01.03.2020	01.03.2020	Italien	49	w
252	07.03.2020	12.03.2020	12.03.2020	Österreich	53	m
253	26.02.2020	01.03.2020	04.03.2020	Italien	58	m
254	20.02.2020	10.03.2020	10.03.2020	Italien	57	w
255	29.02.2020	01.03.2020	10.03.2020	Italien	20	m
256	23.02.2020	27.02.2020	07.03.2020	Italien	56	w
257	09.03.2020	11.03.2020	12.03.2020	Österreich	33	m
258	21.02.2020	23.02.2020	29.02.2020	Spanien	33	w
259	06.03.2020	08.03.2020	13.03.2020	Österreich	32	m
260	06.03.2020	08.03.2020	10.03.2020	Österreich	48	m
