# Supplementary material for: Epidemiology and transmission characteristics of early COVID-19 cases, 20 January–19 March 2020, in Bavaria, Germany
Source: Epidemiol Infect. 2021 Mar 2;149:e65. doi: 10.1017/S0950268821000510 (PMC7985897; doi:10.1017/S0950268821000510)
Supplement: Supplementary file 1 [file S0950268821000510sup001.zip › Serial_interval_Bavaria.csv]

first	second	dif	pair_id
28.02.2020	02.03.2020	3	1
27.02.2020	28.02.2020	1	2
28.02.2020	05.03.2020	6	3
25.01.2020	30.01.2020	5	4
28.01.2020	03.02.2020	6	5
26.02.2020	05.03.2020	8	6
29.02.2020	03.03.2020	3	7
28.02.2020	03.03.2020	4	8
24.02.2020	27.02.2020	3	9
29.02.2020	02.03.2020	2	10
27.02.2020	02.03.2020	4	11
25.02.2020	28.02.2020	3	12
24.02.2020	03.03.2020	8	13
20.01.2020	23.01.2020	3	14
29.02.2020	09.03.2020	9	15
27.02.2020	29.02.2020	2	16
24.02.2020	04.03.2020	9	17
02.03.2020	05.03.2020	3	18
23.01.2020	24.01.2020	1	19
24.02.2020	02.03.2020	7	20
26.02.2020	28.02.2020	2	21
24.02.2020	26.02.2020	2	22
06.03.2020	10.03.2020	4	23
27.01.2020	31.01.2020	4	24
24.02.2020	27.02.2020	3	25
28.01.2020	02.02.2020	5	26
24.02.2020	27.02.2020	3	27
25.02.2020	28.02.2020	3	28
20.01.2020	27.01.2020	7	29
23.01.2020	25.01.2020	2	30
29.02.2020	04.03.2020	4	31
02.03.2020	06.03.2020	4	32
24.02.2020	04.03.2020	9	33
28.02.2020	02.03.2020	3	34
24.02.2020	27.02.2020	3	35
06.03.2020	07.03.2020	1	36
24.01.2020	29.01.2020	5	37
28.02.2020	04.03.2020	5	39
24.02.2020	25.02.2020	1	40
28.02.2020	29.02.2020	1	41
27.02.2020	28.02.2020	1	42
20.01.2020	23.01.2020	3	43
24.01.2020	27.01.2020	3	44
28.02.2020	29.02.2020	1	45
24.02.2020	28.02.2020	4	46
02.03.2020	08.03.2020	6	47
24.01.2020	28.01.2020	4	48
24.02.2020	27.02.2020	3	49
24.01.2020	28.01.2020	4	50
28.02.2020	03.03.2020	4	51
24.02.2020	29.02.2020	5	52
24.02.2020	28.02.2020	4	53
24.02.2020	29.02.2020	5	54
